# Supplementary material for: Modification of Light-Cured Composition for Permanent Dental Fillings; Mass Stability of New Composites Containing Quinoline and Quinoxaline Derivatives in Solutions Simulating the Oral Cavity Environment
Source: Materials (Basel). 2024 Dec 7;17(23):6003. doi: 10.3390/ma17236003 (PMC11643679; doi:10.3390/ma17236003)
Supplement: Supplementary file 1 [file materials-17-06003-s001.zip]

Archive with 1 entries (1 files):
- materials-3341290-supplementary.pdf
